# Supplementary material for: Unveiling the benefits of Vitamin D3 with SGLT-2 inhibitors for hypertensive obese obstructive sleep apnea patients
Source: J Transl Med. 2025 Mar 7;23:296. doi: 10.1186/s12967-025-06312-w (PMC11889775; doi:10.1186/s12967-025-06312-w)
Supplement: Supplementary file 1 — Supplementary Material 1 [file 12967_2025_6312_MOESM1_ESM.zip]

Archive with 6 entries (6 files):
- Supp Fig.docx
- Supp Table 1.docx
- Supp table 2.docx
- Supp Table 3.docx
- Supp Table 4.docx
- Supp Table 5.docx
